# Supplementary material for: Comparative Proteomic Analysis of Huh7 Cells Transfected with Sub-Saharan African Hepatitis B Virus (Sub)genotypes Reveals Potential Oncogenic Factors
Source: Viruses. 2024 Jun 29;16(7):1052. doi: 10.3390/v16071052 (PMC11281506; doi:10.3390/v16071052)
Supplement: Supplementary file 1 [file viruses-16-01052-s001.zip]

Archive with 3 entries (3 files):
- S1.TIF
- S2.TIF
- S3.tif
